# Supplementary material for: Circular RNA circYPEL2: A Novel Biomarker in Cervical Cancer
Source: Genes (Basel). 2021 Dec 23;13(1):38. doi: 10.3390/genes13010038 (PMC8774301; doi:10.3390/genes13010038)
Supplement: Supplementary file 1 [file genes-13-00038-s001.zip]

Archive with 3 entries (3 files):
- supplemental Figure S1.jpg
- Table S1.pdf
- Table S2.pdf
